# Supplementary material for: Inflammatory bowel disease and renal disorders: from clinical associations to shared mechanisms and management strategies
Source: Front Immunol. 2026 Apr 29;17:1812348. doi: 10.3389/fimmu.2026.1812348 (PMC13168085; doi:10.3389/fimmu.2026.1812348)
Supplement: Supplementary file 1 [file Table1.xlsx]

## Sheet: Sheet1
Table S1 Shared Genetic Susceptibility: The Paradigm of DNASE1L3 Deficiency
Feature	Description / Finding
Gene	DNASE1L3 (encodes deoxyribonuclease)
Renal phenotype	Lupus nephritis in juvenile-onset systemic lupus erythematosus (jSLE)
Intestinal phenotype	Early-onset inflammatory bowel disease (IBD)
Key immunological signature	Transient elevation of type I interferon signaling (unlike persistent signature in classic interferonopathies)
Clinical implications	Establishes a direct genetic link between autoimmune kidney disease and IBD, suggesting common pathogenic pathways
